# Supplementary material for: Mechanical Ventilation-Related High Stretch Mainly Induces Endoplasmic Reticulum Stress and Thus Mediates Inflammation Response in Cultured Human Primary Airway Smooth Muscle Cells
Source: Int J Mol Sci. 2023 Feb 14;24(4):3811. doi: 10.3390/ijms24043811 (PMC9958795; doi:10.3390/ijms24043811)
Supplement: Supplementary file 1 [file ijms-24-03811-s001.zip]

Archive with 5 entries (5 files):
- ijms-2086465-supplementary-Table S1.pdf
- ijms-2086465-supplementary-Table S2.pdf
- ijms-2086465-supplementary-Table S3.pdf
- ijms-2086465-supplementary-Table S4.pdf
- ijms-2086465-supplementary-Table S5.pdf
